# Supplementary material for: Multiplex Microarrays in 96-Well Plates Photoactivated with 4-Azidotetrafluorobenzaldehyde for the Identification and Quantification of β-Lactamase Genes and Their RNA Transcripts
Source: Curr Issues Mol Biol. 2023 Dec 20;46(1):53–66. doi: 10.3390/cimb46010005 (PMC10814224; doi:10.3390/cimb46010005)
Supplement: Supplementary file 1 [file cimb-46-00005-s001.zip]

Archive with 1 entries (1 files):
- cimb-2762072-supplementary.pdf
